# Supplementary material for: Evaluating Overhead Sprinklers and Sprayers for Heatwave Protection in Avocado Orchards
Source: Plants (Basel). 2026 May 15;15(10):1516. doi: 10.3390/plants15101516 (PMC13210729; doi:10.3390/plants15101516)
Supplement: Supplementary file 1 [file plants-15-01516-s001.zip]

Archive with 1 entries (1 files):
- plants-4250472-supplementary.pdf
